# Supplementary material for: Structural and Functional Insights into CP2c Transcription Factor Complexes
Source: Int J Mol Sci. 2022 Jun 7;23(12):6369. doi: 10.3390/ijms23126369 (PMC9223585; doi:10.3390/ijms23126369)
Supplement: Supplementary file 1 [file ijms-23-06369-s001.zip]

Archive with 1 entries (1 files):
- ijms-1740285-supplementary.pdf
